# Supplementary material for: Impact of the COVID-19 Pandemic on HPV Vaccinations in Switzerland and Greece: Road to Recovery
Source: Vaccines (Basel). 2023 Jan 25;11(2):258. doi: 10.3390/vaccines11020258 (PMC9964352; doi:10.3390/vaccines11020258)
Supplement: Supplementary file 1 [file vaccines-11-00258-s001.zip]

Archive with 1 entries (1 files):
- vaccines-2116432-supplementary.pdf
